# Supplementary material for: Metabolomic Analysis Reveals Changes in Plasma Metabolites in Response to Acute Cold Stress and Their Relationships to Metabolic Health in Cold-Acclimatized Humans
Source: Metabolites. 2021 Sep 12;11(9):619. doi: 10.3390/metabo11090619 (PMC8468536; doi:10.3390/metabo11090619)
Supplement: Supplementary file 1 [file metabolites-11-00619-s001.zip]

Archive with 8 entries (8 files):
- Figure S1.pdf
- Table S1.xlsx
- Table S2.xlsx
- Table S3.xlsx
- Table S4.xlsx
- Table S5.xlsx
- Table S6.xlsx
- Table S7.xlsx
