# Supplementary material for: Metabolomic Analysis Reveals Changes in Plasma Metabolites in Response to Acute Cold Stress and Their Relationships to Metabolic Health in Cold-Acclimatized Humans
Source: Metabolites. 2021 Sep 12;11(9):619. doi: 10.3390/metabo11090619 (PMC8468536; doi:10.3390/metabo11090619)
Supplement: Supplementary file 1 [file metabolites-11-00619-s001.zip › Table S1.xlsx]

## Sheet: Table S1
Table S1: List of significantly regulated plasma metabolites after ice-water swimming (IWS). Data were analyzed using Wilcoxon matched pairs signed rank test, p-value was adjusted to multiple comparison using Benjamini-Hochberg correction. STDV - standard deviation
Metabolite (top annotation name)	Human Metabolome Database status	median before IWS (a.u.)	median after IWS (a.u.)	STDV before IWS	STDV after IWS	p-value adjusted	fold change	log2 fold change	n
Ribothymidine	Detected and Quantified	15032	26467.2	9991.96	9960.34	0.00931562	1.76073	0.816171	14
3,4-Dihydroxymandelate	Detected and Quantified	5068.25	8286.5	2224.62	2885.72	0.00931562	1.63498	0.709275	14
Succinate	Detected and Quantified	9632.25	13937.8	1233.02	4265.71	0.00931562	1.44699	0.533053	14
Menadione	Detected and Quantified	4988	6523.5	727.4	1147.12	0.00931562	1.30784	0.387185	14
5-(2''-Carboxyethyl)-4,6-Dihydroxypicolinate	Expected but not Quantified	4153.25	3977.25	2263.28	1854.61	0.00931562	0.957624	-0.0624695	14
Isoamyl isothiocyanate	Expected but not Quantified	6671.5	6225.75	409.466	397.402	0.00931562	0.933186	-0.0997635	14
Histidine	Detected and Quantified	243107	223309	28777.4	21153.4	0.00931562	0.918564	-0.122549	14
C24 Cer	Detected and Quantified	5628.25	5039	280.122	501.747	0.00931562	0.895305	-0.159549	14
(2R,3R,4R)-2-Amino-4-hydroxy-3-methylpentanoic acid	Expected but not Quantified	11912.8	10607.2	1934.07	1740.77	0.00931562	0.890412	-0.167456	14
Proline	Detected and Quantified	145175	128576	32698.9	25697.7	0.00931562	0.885659	-0.175177	14
Malaoxon	Expected but not Quantified	18552.8	16159.8	2144.51	1776.88	0.00931562	0.871016	-0.199228	14
Threonine	Detected and Quantified	24966.2	21432.8	4336.68	3527.14	0.00931562	0.858469	-0.220162	14
Phenylalanine	Detected and Quantified	173610	145754	24748.4	23140.1	0.00931562	0.839553	-0.252308	14
5-Aminolevulinic acid	Detected and Quantified	21041	16789.2	6481.25	6116.43	0.00931562	0.79793	-0.325665	14
LysoPE(0:0/20:0)	Expected but not Quantified	62437.5	71933.5	10954.4	13646.9	0.0101806	1.15209	0.204251	14
Cholestane-3,7,12,25-tetrol-3-glucuronide	Expected but not Quantified	6181.75	6944.25	858.073	1031.3	0.0101806	1.12335	0.167804	14
Deoxyhexose	Detected but not Quantified	101218	94880.8	27576.1	23885.4	0.0101806	0.937395	-0.0932714	14
(S)C(S)S-S-Methylcysteine sulfoxide	Expected but not Quantified	2830.75	2538.5	3369.27	1877.79	0.0101806	0.896759	-0.157208	14
Serine	Detected and Quantified	16064.5	13061.5	2233.23	2697.6	0.0101806	0.813066	-0.298555	14
D-erythro-L-galacto-Nonulose	Expected but not Quantified	32394.8	70859	9954.09	24822.2	0.0118774	2.18736	1.12919	14
Phenol sulfate	Detected but not Quantified	166499	349641	156628	172271	0.0118774	2.09996	1.07036	14
Lactate	Detected and Quantified	52966.5	108566	11869.3	30259	0.0118774	2.04971	1.03542	14
2-Oxo-3-hydroxy-4-phosphobutanoic acid	Expected but not Quantified	6951.25	10793.2	1400.93	1968.09	0.0118774	1.55271	0.634785	14
Di-2-propenyl tetrasulfide	Expected but not Quantified	3907.25	5665.5	495.581	899.622	0.0118774	1.45	0.53605	14
Thiodiacetic acid	Detected but not Quantified	49776.2	69014	6642.83	10331.7	0.0118774	1.38648	0.471432	14
Koeniginequinone B	Expected but not Quantified	3333.5	4448	231.29	615.463	0.0118774	1.33433	0.416119	14
Dithianon	Expected but not Quantified	4806	6219.75	510.01	798.111	0.0118774	1.29416	0.37202	14
Tiludronate	Expected but not Quantified	3872.75	4977.25	259.366	542.195	0.0118774	1.2852	0.36199	14
Glycylproline	Detected and Quantified	3935.5	4649.5	447.59	620.467	0.0118774	1.18143	0.240529	14
Pyruvate	Detected and Quantified	20917.5	24478.5	2532.13	3557.34	0.0118774	1.17024	0.226805	14
Daucic acid	Expected but not Quantified	79876	71847	6445.71	6352.54	0.0118774	0.899482	-0.152834	14
Valine; Betaine	Detected and Quantified	204970	184164	43475.8	34781.3	0.0118774	0.898489	-0.154427	14
PE(14:0/P-18:0)	Expected but not Quantified	6379	5720.75	524.337	561.757	0.0118774	0.89681	-0.157126	14
Aminobutanoic acid (ABA)	Detected and Quantified	12670	10647.5	3125.91	2931.77	0.0118774	0.840371	-0.250902	14
Acetyl-Asp; Berteroin	Detected and Quantified	11867	9761.25	1447.29	1314.22	0.0118774	0.822554	-0.281817	14
3,5,6-Trihydroxy-5-(hydroxymethyl)-2-methoxy-2-cyclohexen-1-one	Expected but not Quantified	47094.2	37268	7082.92	5892.51	0.0118774	0.791349	-0.337614	14
Asparagine	Detected and Quantified	16467.5	12955	1806.14	1571.09	0.0118774	0.786701	-0.346113	14
Trans-urocanate	Detected but not Quantified	1872.75	3647	344.839	1000.2	0.0141398	1.9474	0.961552	14
4-ethylphenylsulfate	Detected but not Quantified	20921.8	34977.5	20639.2	19455.7	0.0141398	1.67182	0.741424	14
Salsoline-1-carboxylate	Expected but not Quantified	5526.5	7844.25	1201.14	2627.4	0.0141398	1.41939	0.505269	14
Carbidopa	Expected but not Quantified	4778.5	5346.25	734.099	958.778	0.0141398	1.11881	0.161969	14
2-Methylcitric acid	Detected and Quantified	14402	13348.5	3230.84	2985.87	0.0141398	0.92685	-0.109592	14
{4-[(1E)-3-oxoprop-1-en-1-yl]phenyl}oxidanesulfonic acid	Predicted	76598.8	70193	3285.94	6659.1	0.0141398	0.916373	-0.125994	14
Diisopropyl sulfide	Expected but not Quantified	12577.2	11500	2326.48	2194.82	0.0141398	0.914349	-0.129183	14
Epsilon-(gamma-Glutamyl)-lysine	Detected and Quantified	3484	2949.75	326.037	371.079	0.0141398	0.846656	-0.240152	14
Deoxycholic acid glycine conjugate	Detected and Quantified	173957	109173	89515.1	60029.4	0.0141398	0.627588	-0.672111	14
2-Thiophenemethanethiol	Expected but not Quantified	2832.5	3402.75	383.482	486.723	0.0158365	1.20132	0.264625	14
Asparaginyl-Proline	Expected but not Quantified	2699.25	3185.5	253.151	853.131	0.0158365	1.18014	0.238961	14
Cortolone-3-glucuronide	Detected but not Quantified	13442	15830	2616.46	3186.55	0.0158365	1.17765	0.235913	14
Alanine	Detected and Quantified	8622.5	9812.75	1172.39	1211.3	0.0158365	1.13804	0.186551	14
3,5-dihydroxy-4-(sulfooxy)benzoic acid	Detected but not Quantified	3979.25	4418.25	899.236	1097	0.0158365	1.11032	0.150979	14
3-Methylcrotonylglycine	Detected and Quantified	4531.25	4140.25	476.201	364.471	0.0158365	0.91371	-0.130191	14
L-Cystine	Detected and Quantified	41863.5	38180	2264.94	3293.03	0.0158365	0.912012	-0.132876	14
2-Methyl-1-methylthio-2-butene	Expected but not Quantified	9154.75	8325.75	2160.01	1542.33	0.0158365	0.909446	-0.13694	14
4-Methoxyphenylethanol sulfate	Predicted	7204.5	6521	3394.76	2609.21	0.0158365	0.905129	-0.143805	14
Homoarginine	Detected and Quantified	8570.5	7685.75	1643.62	1222.14	0.0158365	0.896768	-0.157193	14
D-Glyceric acid	Detected and Quantified	3675.75	3195	520.629	447.42	0.0158365	0.86921	-0.202223	14
Norophthalmic acid	Expected but not Quantified	7240.5	6281.25	683.534	626.067	0.0158365	0.867516	-0.205038	14
[2-hydroxy-5-(3-phenylpropanoyl)phenyl]oxidanesulfonic acid	Predicted	4233	4620	491.359	1308.2	0.019962	1.09142	0.126212	14
N-lactoyl-Tryptophan	Detected but not Quantified	3805.75	4044	418.065	611.158	0.019962	1.0626	0.0876022	14
Threonate; 1-Pentanesulfenothioic acid; Hypoxanthine	Detected and Quantified	31214.2	49784.8	6320.58	19091.3	0.02682	1.59494	0.673499	14
PA(8:0/18:0)	Expected but not Quantified	8801	9468.25	1175.23	1042.12	0.02682	1.07582	0.10543	14
Dihydrothymine	Detected and Quantified	69054.5	64295.8	3989.12	5074.88	0.02682	0.931087	-0.103012	14
Pantothenic acid	Detected and Quantified	15988.8	21272.5	3538.74	9922.89	0.0349879	1.33047	0.411932	14
Pregnanediol-3-glucuronide	Detected and Quantified	6282.75	6739.75	865.316	976.147	0.0349879	1.07274	0.101299	14
PE(18:4(6Z,9Z,12Z,15Z)/P-16:0)	Expected but not Quantified	4382.5	3815.5	310.683	386.732	0.0380083	0.870622	-0.199882	14
8-(1,2-dihydroxypropan-2-yl)-9-hydroxy-2H,8H,9H-furo[2,3-h]chromen-2-one	Predicted	6639.75	9178.25	2835.36	2057.56	0.0433484	1.38232	0.46709	14
PS(DiMe(11,3)/MonoMe(13,5))	Expected but not Quantified	12244.2	13842.5	1411.71	1543.44	0.0433484	1.13053	0.177	14
Tetrahydroaldosterone-3-glucuronide	Detected but not Quantified	12392.8	13188.8	2581.85	3317.41	0.0433484	1.06423	0.0898115	14
1-(2-Thienyl)-1,2-propanedione	Expected but not Quantified	4514.5	4682.5	520.915	532.565	0.0433484	1.03721	0.0527128	14
