# Supplementary material for: Metabolomic Analysis Reveals Changes in Plasma Metabolites in Response to Acute Cold Stress and Their Relationships to Metabolic Health in Cold-Acclimatized Humans
Source: Metabolites. 2021 Sep 12;11(9):619. doi: 10.3390/metabo11090619 (PMC8468536; doi:10.3390/metabo11090619)
Supplement: Supplementary file 1 [file metabolites-11-00619-s001.zip › Table S2.xlsx]

## Sheet: Table S2
Table S2: Correlations between ice-water swimming (IWS)-induced changes in plasma metabolites and the IWS duration or frequency (acclimatization level). Data were analyzed using Spearman’s correlation, data with -0.5>R>0.5 are shown.
Variable (acclimatization level)	Metabolite (fold change)	Spearman's Rho	p	n
log (IWS duration - years)	C19:2	-0.8508	0.0001	14
log (IWS duration - years)	Hydroxybutanoic acid	-0.83	0.0002	14
log (IWS duration - years)	Acetyl-Leu	-0.766	0.0014	14
log (IWS duration - years)	2,3-Epoxymenaquinone	-0.7616	0.0016	14
log (IWS duration - years)	C18:2	-0.7439	0.0023	14
log (IWS duration - years)	6-{[3,7-dihydroxy-2-(1-hydroxy-3-methoxy-4-oxocyclohexa-2,5-dien-1-yl)-6-me...	-0.7351	0.0027	14
log (IWS duration - years)	MG(0:0/20:5(5Z,8Z,11Z,14Z,17Z)/0:0)	-0.7329	0.0029	14
log (IWS duration - years)	Artabsinolide A	-0.7285	0.0031	14
log (IWS duration - years)	Prehumulinic acid	-0.7263	0.0033	14
log (IWS duration - years)	C24:6	-0.7241	0.0034	14
log (IWS duration - years)	Aspidospermatine	-0.7174	0.0039	14
log (IWS duration - years)	(3beta,5alpha,9alpha,14alpha,22E,24R)-3,5,9,14-Tetrahydroxyergosta-7,22-die...	-0.7171	0.0039	14
log (IWS duration - years)	Pipazethate	-0.713	0.0042	14
log (IWS duration - years)	3,4,5-trihydroxy-6-({15-hydroxy-11-methoxy-13-oxo-6,8,20-trioxapentacyclo[1...	-0.713	0.0042	14
log (IWS duration - years)	Testosterone glucuronide	-0.713	0.0042	14
log (IWS duration - years)	Carbidopa	-0.7042	0.0049	14
log (IWS duration - years)	(Z)-N-[(4-hydroxyphenyl)methyl]ethoxycarbothioamide 4''-(tri-acetylrhamnoside)	-0.6998	0.0053	14
log (IWS duration - years)	Gibberellin A55	-0.6998	0.0053	14
log (IWS duration - years)	Eicosapentaenoic acid	-0.6998	0.0053	14
log (IWS duration - years)	14,15-DiHETrE	-0.6976	0.0055	14
log (IWS duration - years)	Rhazidigenine Nb-oxide	-0.6954	0.0058	14
log (IWS duration - years)	Miltirone	-0.6932	0.006	14
log (IWS duration - years)	Desogestrel	-0.6843	0.0069	14
log (IWS duration - years)	Eicosadienoic acid	-0.6799	0.0075	14
log (IWS duration - years)	3-Hydroxydodecanedioic acid	-0.6799	0.0075	14
log (IWS duration - years)	MG(24:6(6Z,9Z,12Z,15Z,18Z,21Z)/0:0/0:0)	-0.6777	0.0077	14
log (IWS duration - years)	8,11,14-Eicosatrienoic acid	-0.6777	0.0077	14
log (IWS duration - years)	Artemether	-0.6755	0.008	14
log (IWS duration - years)	5-Hydroxy-4-methoxy-6-canthinone 3-N-oxide	-0.6733	0.0083	14
log (IWS duration - years)	C20:1	-0.6733	0.0083	14
log (IWS duration - years)	1-Arachidonoylglycerophosphoinositol	-0.6718	0.0085	14
log (IWS duration - years)	N-desalkyl delavirdine	-0.6711	0.0086	14
log (IWS duration - years)	5-Nonyltetrahydro-2-oxo-3-furancarboxylic acid	-0.6689	0.0089	14
log (IWS duration - years)	(R)-2-Hydroxysterculic acid	-0.6667	0.0092	14
log (IWS duration - years)	Eremopetasitenin A2	-0.6645	0.0095	14
log (IWS duration - years)	Lactapiperanol D	-0.6645	0.0095	14
log (IWS duration - years)	Bisnorcholic acid	-0.6645	0.0095	14
log (IWS duration - years)	C22:4	-0.6645	0.0095	14
log (IWS duration - years)	14,19-Dihydroaspidospermatine	-0.6623	0.0099	14
log (IWS duration - years)	Prodelphinidin A1	-0.6601	0.0102	14
log (IWS duration - years)	20-Carboxy-leukotriene B4	-0.6578	0.0106	14
log (IWS duration - years)	Octyl gallate	-0.6578	0.0106	14
log (IWS duration - years)	Resolvin D2; 5,7-Megastigmadien-9-ol glucoside	-0.6556	0.0109	14
log (IWS duration - years)	Alpha-dihydroartemisinin	-0.6556	0.0109	14
log (IWS duration - years)	18-Oxocortisol	-0.6534	0.0113	14
log (IWS duration - years)	Omega-Carboxy-trinor-leukotriene B4	-0.6534	0.0113	14
log (IWS duration - years)	Nateglinide	-0.6512	0.0116	14
log (IWS duration - years)	Latanoprost	-0.6468	0.0124	14
log (IWS duration - years)	[6]-Gingerdiol 3,5-diacetate	-0.6468	0.0124	14
log (IWS duration - years)	Dukunolide D	-0.6424	0.0132	14
log (IWS duration - years)	Dide-O-methyl-4-O-alpha-D-glucopyranosylsimmondsin	-0.638	0.0141	14
log (IWS duration - years)	Isolariciresinol 9''-O-alpha-L-arabinofuranoside	-0.638	0.0141	14
log (IWS duration - years)	Hypogeic acid	-0.6336	0.015	14
log (IWS duration - years)	2-ethyl-1,5-dimethyl-3,3-diphenylpyrrolinium (EDDP)	-0.6336	0.015	14
log (IWS duration - years)	Alpha-Linolenic acid	-0.6336	0.015	14
log (IWS duration - years)	Acesulfame	-0.6336	0.015	14
log (IWS duration - years)	Tetradecanedioic acid	-0.6314	0.0155	14
log (IWS duration - years)	Quetiapine	-0.6291	0.0159	14
log (IWS duration - years)	3-(2-Methylpropanoyloxy)-8-(2-methylbutanoyloxy)-9,10-epoxy-p-mentha-1,3,5-...	-0.6291	0.0159	14
log (IWS duration - years)	Isorhamnetin 3-(6''''-malonylglucoside)	-0.6225	0.0174	14
log (IWS duration - years)	Hydroxyethylpromethazine	-0.6159	0.019	14
log (IWS duration - years)	N1-(2-Methoxy-4-methylbenzyl)-n2-(2-(5-methylpyridin-2-yl)ethyl)oxalamide	-0.6137	0.0196	14
log (IWS duration - years)	Acidissiminol epoxide	-0.6115	0.0201	14
log (IWS duration - years)	2-Acetyl-3,5,5,6,8,8-hexamethyl-5,6,7,8- tetrahydronaphthalene	-0.6093	0.0207	14
log (IWS duration - years)	C16:2	-0.6093	0.0207	14
log (IWS duration - years)	Glutamylhistidine	-0.6093	0.0207	14
log (IWS duration - years)	1-(alpha-Methyl-4-(2-methylpropyl)benzeneacetate)-beta-D-Glucopyranuronic acid	-0.6071	0.0213	14
log (IWS duration - years)	1-Methoxy-1-(2,4,5-trimethoxyphenyl)-2-propanol	-0.6027	0.0225	14
log (IWS duration - years)	Cyclohexaneundecanoic acid	-0.6027	0.0225	14
log (IWS duration - years)	5,7-Megastigmadien-9-ol glucoside	-0.6027	0.0225	14
log (IWS duration - years)	10-Hydroxymyristic acid methyl ester	-0.6004	0.0232	14
log (IWS duration - years)	Tetrahydrocurcumin	-0.5982	0.0238	14
log (IWS duration - years)	Piperolein B	-0.5982	0.0238	14
log (IWS duration - years)	Sulfolithocholylglycine	-0.5982	0.0238	14
log (IWS duration - years)	Cyclonormammein	-0.596	0.0245	14
log (IWS duration - years)	3-Oxooctadecanoic acid	-0.5938	0.0252	14
log (IWS duration - years)	7-hydroxygranisetron	-0.5938	0.0252	14
log (IWS duration - years)	C22:5	-0.5938	0.0252	14
log (IWS duration - years)	C22:6	-0.5938	0.0252	14
log (IWS duration - years)	QH2	-0.5923	0.0256	14
log (IWS duration - years)	Nonadeca-10(Z)-enoic acid	-0.5916	0.0258	14
log (IWS duration - years)	N-Decanoylglycine	-0.5872	0.0273	14
log (IWS duration - years)	Lubiminol	-0.585	0.028	14
log (IWS duration - years)	Egonol glucoside	-0.5828	0.0287	14
log (IWS duration - years)	Arachidonic acid	-0.5828	0.0287	14
log (IWS duration - years)	3,4,5-trihydroxy-6-({2-[6-(2-methylbut-3-en-2-yl)-7-oxo-2H,3H,7H-furo[3,2-g...	-0.5806	0.0295	14
log (IWS duration - years)	3-(3-hydroxyphenyl)-2-(4-hydroxyphenyl)-4-[(E)-2-(4-hydroxyphenyl)ethenyl]-...	-0.5806	0.0295	14
log (IWS duration - years)	Docosatrienoic acid	-0.5806	0.0295	14
log (IWS duration - years)	5,8-Tetradecadienoic acid	-0.579	0.03	14
log (IWS duration - years)	Corchoionoside B	-0.5762	0.031	14
log (IWS duration - years)	Litcubine	-0.5762	0.031	14
log (IWS duration - years)	Obtusilactone A	-0.574	0.0318	14
log (IWS duration - years)	Falcarindione	-0.5695	0.0335	14
log (IWS duration - years)	Chenodeoxycholic acid sulfate	-0.5673	0.0343	14
log (IWS duration - years)	15-Keto-13,14-dihydroprostaglandin A2	-0.5646	0.0354	14
log (IWS duration - years)	Deoxynivalenol	-0.5629	0.0361	14
log (IWS duration - years)	4-Hydroxybenzyl isothiocyanate 4''''-acetylrhamnoside	-0.5629	0.0361	14
log (IWS duration - years)	Dolichosterone	-0.5607	0.037	14
log (IWS duration - years)	6-{4-[3-(4,5-dihydroxy-7-methoxy-2,2-dimethyl-3,4-dihydro-2H-1-benzopyran-6...	-0.5607	0.037	14
log (IWS duration - years)	5-(2,3-Dihydroxy-3-methylbutyl)-4-(3,4-epoxy-4-methylpentanoyl)-3,4-dihydro...	-0.5591	0.0377	14
log (IWS duration - years)	Glycinoeclepin A	-0.5585	0.0379	14
log (IWS duration - years)	Capsianoside V	-0.5585	0.0379	14
log (IWS duration - years)	Prolylhydroxyproline	-0.5569	0.0386	14
log (IWS duration - years)	Leukotriene A4	-0.5541	0.0398	14
log (IWS duration - years)	5-Androstene-3b,16b,17a-triol	-0.5541	0.0398	14
log (IWS duration - years)	Urate	-0.5536	0.04	14
log (IWS duration - years)	Dihydroisomorphine-3-glucuronide	-0.5497	0.0417	14
log (IWS duration - years)	I(-)	-0.5497	0.0417	14
log (IWS duration - years)	C19:0	-0.5497	0.0417	14
log (IWS duration - years)	{[(2E)-2-methyl-3-phenylprop-2-en-1-yl]oxy}sulfonic acid	-0.5475	0.0427	14
log (IWS duration - years)	N-lactoyl-Tryptophan	-0.5453	0.0437	14
log (IWS duration - years)	LPA(0:0/18:1(9Z))	-0.5453	0.0437	14
log (IWS duration - years)	12-Oxo-20-carboxy-leukotriene B4	-0.5453	0.0437	14
log (IWS duration - years)	Midodrine	-0.5431	0.0448	14
log (IWS duration - years)	MG(0:0/14:1(9Z)/0:0)	-0.5408	0.0458	14
log (IWS duration - years)	(Z,Z)-2,9,16-Heptadecatriene-4,6-diyn-8-ol	-0.5408	0.0458	14
log (IWS duration - years)	Carnosic acid	-0.5386	0.0469	14
log (IWS duration - years)	simvastatin hydroxy acid	-0.5381	0.0471	14
log (IWS duration - years)	6-O-Acetylaustroinulin	-0.5364	0.048	14
log (IWS duration - years)	3-Methylcyclopentadecanone	-0.5342	0.0491	14
log (IWS duration - years)	10-alpha-methoxy-9,10-dihydrolysergol	-0.5342	0.0491	14
log (IWS duration - years)	(2-hydroxy-2-{9-hydroxy-7-oxo-2H,3H,7H-furo[3,2-g]chromen-2-yl}propoxy)sulf...	-0.532	0.0502	14
log (IWS duration - years)	Quinolinate	-0.532	0.0502	14
log (IWS duration - years)	Tauroursodeoxycholic acid	-0.532	0.0502	14
log (IWS duration - years)	1-Oleoylglycerophosphoinositol	-0.5276	0.0525	14
log (IWS duration - years)	3b,15b,17a-Trihydroxy-pregnenone	-0.5254	0.0537	14
log (IWS duration - years)	Thioproperazine	-0.5254	0.0537	14
log (IWS duration - years)	Tropicamide	-0.5254	0.0537	14
log (IWS duration - years)	2-Hydroxymyristic acid	-0.5254	0.0537	14
log (IWS duration - years)	Olmesartan	-0.5232	0.0549	14
log (IWS duration - years)	13-L-Hydroperoxylinoleic acid	-0.5232	0.0549	14
log (IWS duration - years)	11,13-Dihydrotaraxinic acid glucosyl ester	-0.5166	0.0586	14
log (IWS duration - years)	Thiethylperazine	-0.5144	0.0599	14
log (IWS duration - years)	11-beta-Hydroxyandrosterone-3-glucuronide	-0.5144	0.0599	14
log (IWS duration - years)	[4]-Gingerdiol 3,5-diacetate	-0.5144	0.0599	14
log (IWS duration - years)	1-(9H-Pyrido[3,4-b]indol-1-yl)-1,4-butanediol	-0.5121	0.0612	14
log (IWS duration - years)	Heptyl 4-hydroxybenzoate	-0.5121	0.0612	14
log (IWS duration - years)	Phenylethyl primeveroside	-0.5121	0.0612	14
log (IWS duration - years)	C16:3	-0.5121	0.0612	14
log (IWS duration - years)	12(13)Ep-9-KODE	-0.5121	0.0612	14
log (IWS duration - years)	Propylhydroxypentanoic acid	-0.5121	0.0612	14
log (IWS duration - years)	LysoPC(18:2(9Z,12Z))	-0.5083	0.0635	14
log (IWS duration - years)	N-Succinyl-L,L-2,6-diaminopimelate	-0.5077	0.0638	14
log (IWS duration - years)	SM(d18:1/26:0)	-0.5055	0.0652	14
log (IWS duration - years)	(3a,5b,7a)-23-Carboxy-7-hydroxy-24-norcholan-3-yl-b-D-Glucopyranosiduronic ...	-0.5033	0.0665	14
log (IWS duration - years)	Leukotriene B4	-0.5017	0.0676	14
log (IWS duration - years)	N-Undecylbenzenesulfonic acid	-0.5011	0.0679	14
log (IWS duration - years)	Propylene glycol mono- and diesters of fats and fatty acids	-0.5011	0.0679	14
log (IWS duration - years)	PC(o-22:0/22:6(4Z,7Z,10Z,13Z,16Z,19Z))	-0.5011	0.0679	14
log (IWS duration - years)	Hexadecanedioic acid	-0.5006	0.0683	14
log (IWS duration - years)	Ethyl isovalerate	0.5017	0.0676	14
log (IWS duration - years)	Norophthalmic acid	0.5028	0.0669	14
log (IWS duration - years)	3-(6-hydroxy-7-methoxy-2H-1,3-benzodioxol-5-yl)prop-2-enal	0.5055	0.0652	14
log (IWS duration - years)	(4-ethyl-2,6-dihydroxyphenyl)oxidanesulfonic acid	0.5077	0.0638	14
log (IWS duration - years)	5-(2-carboxylatoethyl)-4-oxo-4,5-dihydro-1H-imidazol-5-ide	0.5276	0.0525	14
log (IWS duration - years)	{3-[2-(3,5-dihydroxyphenyl)ethyl]phenyl}oxidanesulfonic acid	0.5276	0.0525	14
log (IWS duration - years)	Permanganate	0.5298	0.0513	14
log (IWS duration - years)	Butadiene-styrene rubber	0.5431	0.0448	14
log (IWS duration - years)	Vanillic acid 4-sulfate	0.5497	0.0417	14
log (IWS duration - years)	4-Methoxyphenylethanol sulfate	0.5629	0.0361	14
log (IWS duration - years)	3,4-Dihydroxyphenylglycol O-sulfate	0.5651	0.0352	14
log (IWS duration - years)	C10:3	0.6	0.0233	14
log (IWS duration - years)	Carbamoyl phosphate	0.6137	0.0196	14
log (IWS duration - years)	3-[3-(Sulfooxy)phenyl]propanoic acid	0.6291	0.0159	14
log (IWS duration - years)	6-Methylnicotinamide	0.6314	0.0155	14
log (IWS duration - years)	5-(2''-Carboxyethyl)-4,6-Dihydroxypicol	0.6387	0.014	14
log (IWS duration - years)	Phthalate	0.6601	0.0102	14
log (IWS duration - years)	4-hydroxy-3-(sulfooxy)benzoic acid	0.6807	0.0074	14
log (IWS duration - years)	Hydrocinnamic acid	0.766	0.0014	14
IWS weekly frequency	5-Hexyltetrahydro-2-oxo-3-furancarboxylic acid	-0.6836	0.01	13
IWS weekly frequency	cis-4-Decenedioic acid	-0.629	0.0213	13
IWS weekly frequency	PA(8:0/18:0)	-0.5919	0.0331	13
IWS weekly frequency	Ethyl beta-D-glucopyranoside	-0.5888	0.0342	13
IWS weekly frequency	2-Isopropyl-1,4-benzenediol	-0.5457	0.0537	13
IWS weekly frequency	Nicotinate	-0.5314	0.0617	13
IWS weekly frequency	3'',4'',5''-Trimethoxycinnamyl alcohol	-0.5113	0.0741	13
IWS weekly frequency	Phthalate	-0.5113	0.0741	13
IWS weekly frequency	Xanthine	-0.5055	0.078	13
IWS weekly frequency	PG(22:6(4Z,7Z,10Z,13Z,16Z,19Z)/22:6(4Z,7Z,10Z,13Z,16Z,19Z))	0.5026	0.08	13
IWS weekly frequency	Creatinine	0.5026	0.08	13
IWS weekly frequency	1-Arachidonoylglycerophosphoinositol	0.5091	0.0756	13
IWS weekly frequency	4-Hydroxybenzyl isothiocyanate 4''''-acetylrhamnoside	0.5113	0.0741	13
IWS weekly frequency	2-Hydroxymethylclavam	0.5141	0.0723	13
IWS weekly frequency	TG(8:0/8:0/i-12:0)	0.517	0.0704	13
IWS weekly frequency	PE(14:0/22:5(4Z,7Z,10Z,13Z,16Z))	0.5199	0.0686	13
IWS weekly frequency	2-Chloro-2''-deoxyadenosine-5''-triphosphate	0.5199	0.0686	13
IWS weekly frequency	Sarsasapogenin 3-[4''''-glucosyl-6''''-arabinosylglucoside]	0.5199	0.0686	13
IWS weekly frequency	PI(16:0/22:4(10Z,13Z,16Z,19Z))	0.5228	0.0668	13
IWS weekly frequency	N-lactoyl-Tryptophan	0.5228	0.0668	13
IWS weekly frequency	C18:2	0.5228	0.0668	13
IWS weekly frequency	13-L-Hydroperoxylinoleic acid	0.5228	0.0668	13
IWS weekly frequency	Pubesenolide	0.5228	0.0668	13
IWS weekly frequency	Deltonin	0.5228	0.0668	13
IWS weekly frequency	2-Methylcitric acid	0.5228	0.0668	13
IWS weekly frequency	PI(16:0/18:2(9Z,12Z))	0.5256	0.0651	13
IWS weekly frequency	Asparaginyl-Proline	0.5285	0.0633	13
IWS weekly frequency	Betavulgaroside X	0.5314	0.0617	13
IWS weekly frequency	Sulfolithocholic acid	0.5314	0.0617	13
IWS weekly frequency	C20:1	0.5314	0.0617	13
IWS weekly frequency	Valine; Betaine	0.5314	0.0617	13
IWS weekly frequency	Acetylglucosamine sulfate	0.5342	0.06	13
IWS weekly frequency	Hydroxyadipate	0.5342	0.06	13
IWS weekly frequency	Tectorigenin 4''-sulfate	0.5342	0.06	13
IWS weekly frequency	PC(15:0/16:1(9Z))	0.54	0.0568	13
IWS weekly frequency	Glutamylhistidine	0.54	0.0568	13
IWS weekly frequency	(4-ethenyl-2-methoxyphenyl)oxidanesulfonic acid	0.5429	0.0552	13
IWS weekly frequency	PC(15:0/18:3(6Z,9Z,12Z))	0.5457	0.0537	13
IWS weekly frequency	4-Pyridoxate	0.5457	0.0537	13
IWS weekly frequency	Acetyl-Phe	0.5457	0.0537	13
IWS weekly frequency	PS(16:0/22:6(4Z,7Z,10Z,13Z,16Z,19Z))	0.5486	0.0522	13
IWS weekly frequency	3-hydroxy-5-sulfino-2-[3-(sulfooxy)phenyl]-3,4-dihydro-2H-1-benzopyran-7-olate	0.5486	0.0522	13
IWS weekly frequency	Chenodeoxycholic acid sulfate	0.5486	0.0522	13
IWS weekly frequency	PA(20:4(5Z,8Z,11Z,14Z)/22:6(4Z,7Z,10Z,13Z,16Z,19Z))	0.5515	0.0507	13
IWS weekly frequency	Norepinephrine sulfate	0.5572	0.0479	13
IWS weekly frequency	PI(16:0/20:4(5Z,8Z,11Z,14Z))	0.5601	0.0465	13
IWS weekly frequency	PG(18:0/22:4(7Z,10Z,13Z,16Z))	0.5601	0.0465	13
IWS weekly frequency	Acetatic acid	0.5601	0.0465	13
IWS weekly frequency	Rhein	0.5601	0.0465	13
IWS weekly frequency	PG(16:0/18:1(11Z))	0.563	0.0452	13
IWS weekly frequency	PE(14:0/20:2(11Z,14Z))	0.5658	0.0438	13
IWS weekly frequency	PS(18:0/20:3(8Z,11Z,14Z))	0.5658	0.0438	13
IWS weekly frequency	Sanchinoside B1	0.5658	0.0438	13
IWS weekly frequency	Threonine	0.5658	0.0438	13
IWS weekly frequency	PS(18:1(9Z)/22:6(4Z,7Z,10Z,13Z,16Z,19Z))	0.5687	0.0425	13
IWS weekly frequency	PG(18:0/18:1(11Z))	0.5687	0.0425	13
IWS weekly frequency	PE(22:6(4Z,7Z,10Z,13Z,16Z,19Z)/P-18:1(11Z))	0.5716	0.0413	13
IWS weekly frequency	Citpressine II	0.5716	0.0413	13
IWS weekly frequency	PE(O-16:1(1Z)/22:6(4Z,7Z,10Z,13Z,16Z,19Z))	0.5716	0.0413	13
IWS weekly frequency	PE(20:4(5Z,8Z,11Z,14Z)/P-18:1(11Z))	0.5745	0.04	13
IWS weekly frequency	Propenoic acid C3:1	0.5745	0.04	13
IWS weekly frequency	5-Hydroxymethyl-4-methyluracil	0.5752	0.0397	13
IWS weekly frequency	PI(16:0/22:5(4Z,7Z,10Z,13Z,16Z))	0.5773	0.0388	13
IWS weekly frequency	PG(16:0/18:2(9Z,12Z))	0.5802	0.0376	13
IWS weekly frequency	6-{4-[3-(4,5-dihydroxy-7-methoxy-2,2-dimethyl-3,4-dihydro-2H-1-benzopyran-6...	0.5802	0.0376	13
IWS weekly frequency	Methionine	0.5824	0.0367	13
IWS weekly frequency	Glycerylphosphorylethanolamine	0.5831	0.0365	13
IWS weekly frequency	Solacauline	0.5859	0.0353	13
IWS weekly frequency	PIP(16:0/22:5(4Z,7Z,10Z,13Z,16Z))	0.5888	0.0342	13
IWS weekly frequency	Quinolinate	0.5974	0.0311	13
IWS weekly frequency	PE(22:5(4Z,7Z,10Z,13Z,16Z)/P-18:1(11Z))	0.6061	0.0281	13
IWS weekly frequency	Rollinecin A	0.6175	0.0245	13
IWS weekly frequency	Piroxicam	0.6204	0.0237	13
IWS weekly frequency	Hydrocortamate	0.6239	0.0227	13
IWS weekly frequency	Unshuoside A; Lysyl-Tryptophan	0.6299	0.021	13
IWS weekly frequency	N-Methylcalystegine B2	0.6319	0.0205	13
IWS weekly frequency	Isopimpinellin; Dibenzyl disulfide	0.64	0.0185	13
IWS weekly frequency	Carnosic acid	0.6434	0.0177	13
IWS weekly frequency	PI(16:0/16:1(9Z))	0.6578	0.0145	13
IWS weekly frequency	MG(0:0/20:5(5Z,8Z,11Z,14Z,17Z)/0:0)	0.6606	0.014	13
IWS weekly frequency	Tyrosine	0.6635	0.0134	13
IWS weekly frequency	PG(16:0/20:3(5Z,8Z,11Z))	0.6673	0.0127	13
IWS weekly frequency	PG(18:0/18:2(9Z,12Z))	0.6779	0.0109	13
IWS weekly frequency	Histidine	0.6836	0.01	13
IWS weekly frequency	Tuberoside D	0.6893	0.0091	13
IWS weekly frequency	Geranyl 3-methylbutanoate	0.7047	0.0072	13
IWS weekly frequency	(4-{2-[(1R,16Z,24E,26E,28Z)-1,18-dihydroxy-19,30-dimethoxy-15,17,21,23,29-p...	0.7334	0.0043	13
IWS weekly frequency	2-Indolecarboxylic acid	0.7612	0.0025	13
IWS weekly frequency	{3-[3-(3,4-dihydroxyphenyl)-3-oxopropyl	0.7784	0.0017	13
IWS weekly frequency	PA(16:0/22:6(4Z,7Z,10Z,13Z,16Z,19Z))	0.81	0.0008	13
IWS weekly frequency	(2''E,4''Z,7''Z,8E)-Colnelenic acid	0.8269	0.0005	13
IWS weekly frequency	{[(2E)-3-phenylprop-2-en-1-yl]oxy}sulfonic acid	0.8301	0.0004	13
