# Supplementary material for: Metabolomic Analysis Reveals Changes in Plasma Metabolites in Response to Acute Cold Stress and Their Relationships to Metabolic Health in Cold-Acclimatized Humans
Source: Metabolites. 2021 Sep 12;11(9):619. doi: 10.3390/metabo11090619 (PMC8468536; doi:10.3390/metabo11090619)
Supplement: Supplementary file 1 [file metabolites-11-00619-s001.zip › Table S3.xlsx]

## Sheet: Table S3
Table S3: Correlations between ice-water swimming (IWS)-induced changes in metabolites from Linoleic and alpha-linolenic acid metabolism pathway and IWS duration (acclimatization level) and IWS-induced change in serum parathyroid hormone (PTH). Data were analyzed using Pearson’s linear regression, correlation coefficient (R) was calculated.
Variable	Metabolite log2 fold change (top annotation name)	Fatty acid common name	R	n	p
log (serum PTH fold change)	C18:2	Linoleic acid	0.8504	13	0.0002
log (serum PTH fold change)	C24:6	Tetracosahexaenoic acid	0.5006	13	0.0814
log (serum PTH fold change)	Eicosapentaenoic acid	Eicosapentaenoic acid	0.7652	13	0.0023
log (serum PTH fold change)	8,11,14-Eicosatrienoic acid	8,11,14-Eicosatrienoic acid	0.7613	13	0.0025
log (serum PTH fold change)	C22:4	Adrenic acid	0.7516	13	0.0031
log (serum PTH fold change)	Alpha-Linolenic acid	Alpha-Linolenic acid	0.8771	13	0.0001
log (serum PTH fold change)	C22:5	Docosapentaenoic acid (22n-6)	0.7417	13	0.0037
log (serum PTH fold change)	C22:6	Docosahexaenoic acid	0.7441	13	0.0035
log (serum PTH fold change)	Arachidonic acid	Arachidonic acid	0.7251	13	0.005
log (IWS duration - years)	C18:2	Linoleic acid	-0.6464	14	0.0125
log (IWS duration - years)	C24:6	Tetracosahexaenoic acid	-0.6325	14	0.0152
log (IWS duration - years)	Eicosapentaenoic acid	Eicosapentaenoic acid	-0.6725	14	0.0084
log (IWS duration - years)	8,11,14-Eicosatrienoic acid	8,11,14-Eicosatrienoic acid	-0.6809	14	0.0074
log (IWS duration - years)	C22:4	Adrenic acid	-0.6983	14	0.0055
log (IWS duration - years)	Alpha-Linolenic acid	Alpha-Linolenic acid	-0.6099	14	0.0206
log (IWS duration - years)	C22:5	Docosapentaenoic acid (22n-6)	-0.6987	14	0.0054
log (IWS duration - years)	C22:6	Docosahexaenoic acid	-0.6841	14	0.007
log (IWS duration - years)	Arachidonic acid	Arachidonic acid	-0.6767	14	0.0079
