# Supplementary material for: Metabolomic Analysis Reveals Changes in Plasma Metabolites in Response to Acute Cold Stress and Their Relationships to Metabolic Health in Cold-Acclimatized Humans
Source: Metabolites. 2021 Sep 12;11(9):619. doi: 10.3390/metabo11090619 (PMC8468536; doi:10.3390/metabo11090619)
Supplement: Supplementary file 1 [file metabolites-11-00619-s001.zip › Table S4.xlsx]

## Sheet: Table S4
Table S4: Correlations between ice-water swimming (IWS)-induced changes in plasma metabolites and body mass index (BMI). Data were analyzed using Spearman’s correlation, data with -0.5>R>0.5 are shown.
Variable	Metabolite (fold change)	Spearman's Rho	p	n
BMI (kg/m2)	AMP	-0.6469	0.0124	14
BMI (kg/m2)	De-O-methylsimmondsin	-0.6117	0.0201	14
BMI (kg/m2)	Taurine	-0.5881	0.027	14
BMI (kg/m2)	ATP	-0.5853	0.0279	14
BMI (kg/m2)	Hydrogen sulfite	-0.5809	0.0294	14
BMI (kg/m2)	C23:0	-0.5677	0.0342	14
BMI (kg/m2)	5-(2-carboxylatoethyl)-4-oxo-4,5-dihydro-1H-imidazol-5-ide	-0.5655	0.0351	14
BMI (kg/m2)	1,3-Diisopropylbenzene	-0.5589	0.0378	14
BMI (kg/m2)	UDP	-0.5457	0.0436	14
BMI (kg/m2)	7-Hydroxyheptaphylline	-0.5391	0.0467	14
BMI (kg/m2)	dCDP	-0.5369	0.0478	14
BMI (kg/m2)	PC(22:6(4Z,7Z,10Z,13Z,16Z,19Z)/24:1(15Z))	-0.5061	0.0648	14
BMI (kg/m2)	LysoPE(0:0/22:4(7Z,10Z,13Z,16Z))	0.5127	0.0609	14
BMI (kg/m2)	TG(8:0/8:0/a-13:0)[rac]	0.5149	0.0596	14
BMI (kg/m2)	Pregnanediol-3-glucuronide	0.5154	0.0593	14
BMI (kg/m2)	3,4-Methyleneazelaic acid	0.5193	0.0571	14
BMI (kg/m2)	Taurocholic acid	0.5198	0.0567	14
BMI (kg/m2)	Acetylcysteine	0.5237	0.0546	14
BMI (kg/m2)	Pseudoecgonine	0.5385	0.0469	14
BMI (kg/m2)	Tetrahydroaldosterone-3-glucuronide	0.5485	0.0423	14
BMI (kg/m2)	(-)-trans-Carveol	0.5545	0.0396	14
BMI (kg/m2)	LysoPE(0:0/20:1(11Z))	0.5589	0.0378	14
BMI (kg/m2)	MG(0:0/22:1(13Z)/0:0)	0.5589	0.0378	14
BMI (kg/m2)	DG(15:0/16:1(9Z)/0:0)	0.5633	0.036	14
BMI (kg/m2)	TG(10:0/13:0/8:0)	0.5721	0.0326	14
BMI (kg/m2)	Gingerol	0.5787	0.0302	14
BMI (kg/m2)	MG(0:0/20:2(11Z,14Z)/0:0)	0.5809	0.0294	14
BMI (kg/m2)	N-(2R-Hydroxytricosanoyl)-2S-amino-1,3S,4R-octadecanetriol	0.5941	0.0251	14
BMI (kg/m2)	Dopamine	0.5941	0.0251	14
BMI (kg/m2)	TG(15:0/16:0/22:4(7Z,10Z,13Z,16Z))	0.6183	0.0184	14
BMI (kg/m2)	3a,7a-Dihydroxycoprostanic acid	0.6425	0.0132	14
BMI (kg/m2)	3-Methyleneoxindole	0.6454	0.0127	14
BMI (kg/m2)	2,5-Furandicarboxylic acid; Methyl phenyl disulfide	0.6498	0.0119	14
BMI (kg/m2)	Indoleacrylic acid	0.6586	0.0104	14
BMI (kg/m2)	Pyrrole-2-carboxylic acid	0.6645	0.0095	14
BMI (kg/m2)	Diethylhexyl adipate	0.6975	0.0056	14
BMI (kg/m2)	Thymol	0.7239	0.0034	14
BMI (kg/m2)	MG(0:0/22:0/0:0)	0.8185	0.0003	14
