# Supplementary material for: Metabolomic Analysis Reveals Changes in Plasma Metabolites in Response to Acute Cold Stress and Their Relationships to Metabolic Health in Cold-Acclimatized Humans
Source: Metabolites. 2021 Sep 12;11(9):619. doi: 10.3390/metabo11090619 (PMC8468536; doi:10.3390/metabo11090619)
Supplement: Supplementary file 1 [file metabolites-11-00619-s001.zip › Table S5.xlsx]

## Sheet: Table S5
Table S5: Correlations between ice-water swimming (IWS)-induced changes in plasma metabolites and Homeostatic Model Assessment for Insulin Resistance index( HOMA-IR). Data were analyzed using Spearman’s correlation, data with -0.5>R>0.5 are shown.
Variable	Metabolite (fold change)	Spearman's Rho	p	n
HOMA-IR	De-O-methylsimmondsin	-0.7198	0.0055	13
HOMA-IR	7-Hydroxyheptaphylline	-0.6703	0.0122	13
HOMA-IR	C23:0	-0.6374	0.0191	13
HOMA-IR	1,3-Diisopropylbenzene	-0.6264	0.022	13
HOMA-IR	C9:1	-0.5879	0.0346	13
HOMA-IR	N-Acetylneuraminic acid	-0.5879	0.0346	13
HOMA-IR	5-(2-carboxylatoethyl)-4-oxo-4,5-dihydro-1H-imidazol-5-ide	-0.5604	0.0463	13
HOMA-IR	2-Methyl-1-methylthio-2-butene	-0.5604	0.0463	13
HOMA-IR	(Iso)Leucine	-0.5604	0.0463	13
HOMA-IR	2-Hydroxy-2,4-pentadienoic acid	-0.5549	0.049	13
HOMA-IR	2,3-Dimethylmaleate	-0.5495	0.0518	13
HOMA-IR	3-(Methylthio)propionic acid	-0.544	0.0546	13
HOMA-IR	Methionine	-0.5227	0.0668	13
HOMA-IR	S-Acetyl dihydroasparagusic acid	-0.522	0.0673	13
HOMA-IR	PC(22:6(4Z,7Z,10Z,13Z,16Z,19Z)/24:1(15Z))	-0.522	0.0673	13
HOMA-IR	Phenylalanine	-0.5172	0.0703	13
HOMA-IR	(R)-2-Amino-N-(2,2,4,4-tetramethyl-3-thietanyl)propanamide	-0.5055	0.078	13
HOMA-IR	3-(4-Methyl-3-pentenyl)thiophene	-0.5055	0.078	13
HOMA-IR	TG(8:0/8:0/a-13:0)[rac]	0.511	0.0743	13
HOMA-IR	Gly-Leu	0.511	0.0743	13
HOMA-IR	11''-Carboxy-alpha-chromanol	0.5165	0.0707	13
HOMA-IR	C21:3	0.5165	0.0707	13
HOMA-IR	Cytidine	0.5275	0.064	13
HOMA-IR	5-Nonadecyl-1,3-benzenediol	0.5275	0.064	13
HOMA-IR	Polyporusterone B	0.5275	0.064	13
HOMA-IR	Cyclotricuspidogenin C	0.5275	0.064	13
HOMA-IR	MG(0:0/24:0/0:0)	0.533	0.0607	13
HOMA-IR	DG(15:0/16:1(9Z)/0:0)	0.533	0.0607	13
HOMA-IR	Glycerol triundecanoate	0.5385	0.0576	13
HOMA-IR	Fasciculol C	0.5549	0.049	13
HOMA-IR	N-(2R-Hydroxytricosanoyl)-2S-amino-1,3S,4R-octadecanetriol	0.5714	0.0413	13
HOMA-IR	MG(0:0/20:2(11Z,14Z)/0:0)	0.5769	0.039	13
HOMA-IR	2-oxoglutarate(2-); 3-(Methylthio)methylthiophene	0.5824	0.0367	13
HOMA-IR	TG(8:0/8:0/8:0)	0.5934	0.0325	13
HOMA-IR	Acetyl-N-formyl-5-methoxykynurenamine	0.5934	0.0325	13
HOMA-IR	3-Methyleneoxindole	0.6052	0.0284	13
HOMA-IR	3a,7a-Dihydroxycoprostanic acid	0.6099	0.0269	13
HOMA-IR	Urate	0.6099	0.0269	13
HOMA-IR	2,2,4,4,-Tetramethyl-6-(1-oxopropyl)-1,3,5-cyclohexanetrione	0.6135	0.0258	13
HOMA-IR	2,5-Furandicarboxylic acid	0.619	0.0241	13
HOMA-IR	TG(10:0/13:0/8:0)	0.6374	0.0191	13
HOMA-IR	MG(0:0/22:1(13Z)/0:0)	0.6429	0.0178	13
HOMA-IR	TG(15:0/16:0/22:4(7Z,10Z,13Z,16Z))	0.6429	0.0178	13
HOMA-IR	Tetrahydroaldosterone-3-glucuronide	0.6547	0.0152	13
HOMA-IR	1-(6Z,9Z,12Z-octadecatrienoyl)-glycero-3-phosphate	0.6758	0.0112	13
HOMA-IR	Acetylcysteine	0.6978	0.008	13
HOMA-IR	Diethylhexyl adipate	0.7088	0.0067	13
HOMA-IR	Indoleacrylic acid	0.7455	0.0034	13
HOMA-IR	MG(0:0/22:0/0:0)	0.8297	0.0005	13
