# Supplementary material for: Metabolomic Analysis Reveals Changes in Plasma Metabolites in Response to Acute Cold Stress and Their Relationships to Metabolic Health in Cold-Acclimatized Humans
Source: Metabolites. 2021 Sep 12;11(9):619. doi: 10.3390/metabo11090619 (PMC8468536; doi:10.3390/metabo11090619)
Supplement: Supplementary file 1 [file metabolites-11-00619-s001.zip › Table S6.xlsx]

## Sheet: Table S6
Table S6: Correlations between ice-water swimming (IWS)-induced changes in plasma metabolites and atherogenic index of plasma. Data were analyzed using Spearman’s correlation, data with -0.5>R>0.5 are shown.
Variable	Metabolite (fold change)	Spearman's Rho	p	n
atherogenic index	3-Mercaptolactate	-0.7692	0.0021	13
atherogenic index	Thiodiacetic acid	-0.7593	0.0026	13
atherogenic index	2-Thiophenemethanethiol	-0.6988	0.0079	13
atherogenic index	[(2Z)-3-oxo-2-(phenylmethylidene)propoxy]sulfonic acid	-0.6209	0.0235	13
atherogenic index	Succinic aldehyde	-0.5824	0.0367	13
atherogenic index	3-Methyluric acid	-0.5604	0.0463	13
atherogenic index	2-Hydroxy-2,4-pentadienoic acid	-0.544	0.0546	13
atherogenic index	Dithianon	-0.5385	0.0576	13
atherogenic index	Lactate	-0.522	0.0673	13
atherogenic index	D-erythro-L-galacto-Nonulose	-0.5165	0.0707	13
atherogenic index	5''-(3'',4''-Dihydroxyphenyl)-gamma-valerolactone sulfate	-0.5165	0.0707	13
atherogenic index	4-phenylbutanic acid-O-sulphate	-0.5055	0.078	13
atherogenic index	Asitribin	0.5055	0.078	13
atherogenic index	(20R)-Ginsenoside Rh2	0.5055	0.078	13
atherogenic index	Dihydroferulic acid 4-sulfate	0.5055	0.078	13
atherogenic index	12-Ketodeoxycholic acid	0.511	0.0743	13
atherogenic index	(3a,5b,7a)-23-Carboxy-7-hydroxy-24-norcholan-3-yl-b-D-Glucopyranosiduronic ...	0.511	0.0743	13
atherogenic index	1-Lyso-2-arachidonoyl-phosphatidate	0.5144	0.0721	13
atherogenic index	4,11,13,15-Tetrahydroridentin B	0.5165	0.0707	13
atherogenic index	4-Hydroxy-5-(3''-hydroxyphenyl)-valeric acid-3''-O-sulphate	0.5165	0.0707	13
atherogenic index	Perlolyrine	0.5165	0.0707	13
atherogenic index	Annonisin	0.5179	0.0698	13
atherogenic index	Buprenorphine	0.522	0.0673	13
atherogenic index	(2R,3R,4R)-2-Amino-4-hydroxy-3-methylpentanoic acid	0.522	0.0673	13
atherogenic index	LysoPE(0:0/20:1(11Z))	0.5275	0.064	13
atherogenic index	DG(14:0/18:2(9Z,12Z)/0:0)	0.5275	0.064	13
atherogenic index	trans-Ferulic acid	0.5275	0.064	13
atherogenic index	LPA(0:0/18:0)	0.533	0.0607	13
atherogenic index	13,14-Dihydro PGF-1a	0.533	0.0607	13
atherogenic index	MG(0:0/22:5(4Z,7Z,10Z,13Z,16Z)/0:0)	0.533	0.0607	13
atherogenic index	Dodecaprenyl diphosphate	0.533	0.0607	13
atherogenic index	Cortolone-3-glucuronide	0.5365	0.0588	13
atherogenic index	MG(0:0/18:3(6Z,9Z,12Z)/0:0)	0.5385	0.0576	13
atherogenic index	3''-Glucosyl-2'',4'',6''-trihydroxyacetophenone	0.5392	0.0572	13
atherogenic index	Glycerol 2-(9Z,12Z-octadecadienoate) 1-hexadecanoate 3-O-[alpha-D-galactopy...	0.544	0.0546	13
atherogenic index	5-(2-Methylpropyl)tetrahydro-2-oxo-3-furancarboxylic acid	0.5495	0.0518	13
atherogenic index	LysoPC(18:2(9Z,12Z))	0.5502	0.0514	13
atherogenic index	Mosinone A	0.5604	0.0463	13
atherogenic index	5-b-Cholestane-3a ,7a ,12a-triol	0.5604	0.0463	13
atherogenic index	LysoPC(16:1(9Z))	0.5604	0.0463	13
atherogenic index	Androsterone glucuronide	0.5659	0.0438	13
atherogenic index	LysoPE(0:0/22:4(7Z,10Z,13Z,16Z))	0.5659	0.0438	13
atherogenic index	Ganoderic acid DM	0.5659	0.0438	13
atherogenic index	N-Acetylimidazole	0.5691	0.0424	13
atherogenic index	7-a,25-Dihydroxycholesterol	0.5695	0.0422	13
atherogenic index	3beta,15alpha-Diacetoxylanosta-8,24-dien-26-oic acid	0.5714	0.0413	13
atherogenic index	Cystathionine ketimine	0.5714	0.0413	13
atherogenic index	5-Hydroxypentanoic acid	0.5722	0.041	13
atherogenic index	DG(16:0/22:5(4Z,7Z,10Z,13Z,16Z)/0:0)	0.575	0.0398	13
atherogenic index	3,4-Dimethyl-5-pentyl-2-furanpentadecanoic acid	0.5769	0.039	13
atherogenic index	Capsianoside V	0.5769	0.039	13
atherogenic index	TG(12:0/12:0/12:0)	0.5777	0.0387	13
atherogenic index	Kamahine C	0.5805	0.0375	13
atherogenic index	DG(14:1(9Z)/15:0/0:0)	0.5824	0.0367	13
atherogenic index	LysoPC(18:1(9Z))	0.5824	0.0367	13
atherogenic index	Repaglinide	0.5832	0.0364	13
atherogenic index	Hordatine B	0.5879	0.0346	13
atherogenic index	Daucic acid	0.5879	0.0346	13
atherogenic index	C13:2	0.5934	0.0325	13
atherogenic index	{4-[(1E)-3-oxoprop-1-en-1-yl]phenyl}oxidanesulfonic acid	0.5934	0.0325	13
atherogenic index	Indole-3-acetate	0.5989	0.0306	13
atherogenic index	3-Hydroxytetradecanedioic acid	0.5997	0.0303	13
atherogenic index	Glycyl-Histidine	0.6025	0.0293	13
atherogenic index	3a,7a-Dihydroxy-5b-cholestane	0.6044	0.0287	13
atherogenic index	LysoPC(18:0)	0.608	0.0275	13
atherogenic index	Rishitin	0.6099	0.0269	13
atherogenic index	3-Hydroxy-1-phenyl-1-heptadecanone	0.6099	0.0269	13
atherogenic index	3,4-Methyleneazelaic acid	0.6099	0.0269	13
atherogenic index	Medicagenic acid	0.6154	0.0252	13
atherogenic index	Pentose; Diisopropyl disulfide	0.6209	0.0235	13
atherogenic index	Tetrahydroaldosterone-3-glucuronide	0.6245	0.0225	13
atherogenic index	3-(Acetyloxy)-2-hydroxypropyl icosanoate	0.6264	0.022	13
atherogenic index	MG(0:0/20:2(11Z,14Z)/0:0)	0.6264	0.022	13
atherogenic index	Milrinone	0.6264	0.022	13
atherogenic index	2-hydroxy-3-[4-hydroxy-3-(sulfooxy)phenyl]propanoic acid	0.6319	0.0205	13
atherogenic index	Isoamyl isothiocyanate	0.6374	0.0191	13
atherogenic index	Cyclotricuspidogenin C	0.6484	0.0165	13
atherogenic index	3b,12a-Dihydroxy-5a-cholanoic acid	0.6484	0.0165	13
atherogenic index	Sulfoglycolithocholate(2-)	0.652	0.0157	13
atherogenic index	Sanchinoside B1	0.6538	0.0153	13
atherogenic index	Annuionone B	0.6538	0.0153	13
atherogenic index	Shikimate	0.6593	0.0142	13
atherogenic index	2-Oxoglutaramate	0.6602	0.014	13
atherogenic index	Polyporusterone B	0.6648	0.0132	13
atherogenic index	4-Deoxyannoreticuin	0.6703	0.0122	13
atherogenic index	TG(10:0/13:0/8:0)	0.6813	0.0103	13
atherogenic index	Aliskiren	0.6813	0.0103	13
atherogenic index	TG(10:0/8:0/8:0)	0.6868	0.0095	13
atherogenic index	DG(15:0/18:4(6Z,9Z,12Z,15Z)/0:0)	0.6868	0.0095	13
atherogenic index	Citrulline	0.6868	0.0095	13
atherogenic index	naringenin-7-O-glucuronide	0.6923	0.0087	13
atherogenic index	Dolicholide	0.6923	0.0087	13
atherogenic index	Soyasapogenol A	0.6923	0.0087	13
atherogenic index	Bassic acid	0.6923	0.0087	13
atherogenic index	Protobassic acid	0.7033	0.0073	13
atherogenic index	3,4-dihydroxy-5-{[(2E)-3-[4-hydroxy-3-(sulfooxy)phenyl]prop-2-enoyl]oxy}cyc...	0.7033	0.0073	13
atherogenic index	Pitheduloside I	0.7088	0.0067	13
atherogenic index	TG(10:0/i-12:0/13:0)	0.7088	0.0067	13
atherogenic index	11''-Carboxy-alpha-chromanol	0.7143	0.0061	13
atherogenic index	Ganoderiol G	0.7143	0.0061	13
atherogenic index	22-Acetylpriverogenin B	0.7198	0.0055	13
atherogenic index	24-Hydroxycholesterol	0.7198	0.0055	13
atherogenic index	LysoPC(15:0)	0.7208	0.0054	13
atherogenic index	Panaxatriol	0.7253	0.005	13
atherogenic index	24,25-Dihydroxyvitamin D	0.7253	0.005	13
atherogenic index	MG(0:0/24:1(15Z)/0:0)	0.7308	0.0045	13
atherogenic index	Ganoderiol C	0.7363	0.0041	13
atherogenic index	13''-Carboxy-alpha-tocopherol	0.7363	0.0041	13
atherogenic index	2-Hydroxy-22-methyltetracosanoic acid	0.7363	0.0041	13
atherogenic index	DG(15:0/18:3(6Z,9Z,12Z)/0:0)	0.74	0.0038	13
atherogenic index	LysoPE(0:0/16:0)	0.7418	0.0037	13
atherogenic index	MG(0:0/24:0/0:0)	0.7418	0.0037	13
atherogenic index	hesperetin 3''-O-sulfate	0.7418	0.0037	13
atherogenic index	Glycerol triundecanoate	0.7418	0.0037	13
atherogenic index	Momordol	0.7473	0.0033	13
atherogenic index	Fasciculol C	0.7473	0.0033	13
atherogenic index	C21:3	0.7473	0.0033	13
atherogenic index	5a-Cholestane-3a,7a,12a,25-tetrol	0.751	0.0031	13
atherogenic index	TG(8:0/8:0/a-13:0)[rac]	0.7527	0.003	13
atherogenic index	DG(8:0/15:0/0:0)	0.7527	0.003	13
atherogenic index	13''-Carboxy-gamma-tocopherol	0.7582	0.0027	13
atherogenic index	MG(0:0/20:3(11Z,14Z,17Z)/0:0)	0.7582	0.0027	13
atherogenic index	3a,7a-Dihydroxycoprostanic acid	0.7582	0.0027	13
atherogenic index	[4-(2-phenylcyclobutyl)phenyl]oxidanesulfonic acid	0.7582	0.0027	13
atherogenic index	DG(15:0/18:2(9Z,12Z)/0:0)	0.7637	0.0024	13
atherogenic index	Propofol	0.7637	0.0024	13
atherogenic index	24-Hydroxycalcitriol	0.7692	0.0021	13
atherogenic index	6-Deoxodolichosterone	0.7692	0.0021	13
atherogenic index	(-)-trans-Carveol	0.7747	0.0019	13
atherogenic index	LysoPC(16:0)	0.7758	0.0018	13
atherogenic index	MG(0:0/22:1(13Z)/0:0)	0.7802	0.0017	13
atherogenic index	2,3-Diacetoxypropyl stearate	0.7857	0.0015	13
atherogenic index	5,8-dihydroxy-2-(1-hydroxy-3-methoxy-4-oxocyclohexyl)-3,7-dimethoxy-4H-chro...	0.7857	0.0015	13
atherogenic index	27-Norcholestanehexol	0.7895	0.0013	13
atherogenic index	7-Ketocholesterol	0.7895	0.0013	13
atherogenic index	DG(15:0/16:1(9Z)/0:0)	0.7912	0.0013	13
atherogenic index	27-Nor-5b-cholestane-3a,7a,12a,24,25-pentol	0.8022	0.001	13
atherogenic index	MG(0:0/22:2(13Z,16Z)/0:0)	0.8022	0.001	13
atherogenic index	Pregnanediol-3-glucuronide	0.8077	0.0008	13
atherogenic index	Hebevinoside IV	0.8077	0.0008	13
atherogenic index	TG(8:0/8:0/8:0)	0.8187	0.0006	13
atherogenic index	1-a,24R,25-Trihydroxyvitamin D2	0.8187	0.0006	13
atherogenic index	Brassinolide	0.8187	0.0006	13
atherogenic index	DG(15:0/18:1(11Z)/0:0)	0.8242	0.0005	13
atherogenic index	Barringtogenol C	0.8297	0.0005	13
atherogenic index	5b-Cholestane-3a,7a,12a,23S,25-pentol	0.8352	0.0004	13
atherogenic index	6-Deoxocastasterone	0.8352	0.0004	13
atherogenic index	2-Palmitoylglycerophosphocholine	0.8391	0.0003	13
atherogenic index	(3beta,5alpha,9alpha,22E,24R)-5,9-Epidioxy-3-hydroxyergosta-7,22-dien-6-one	0.8407	0.0003	13
atherogenic index	Maslinic acid	0.8407	0.0003	13
atherogenic index	Tangeraxanthin	0.8462	0.0003	13
atherogenic index	Theasapogenol A	0.8516	0.0002	13
atherogenic index	Trihydroxycoprostanoic acid	0.8626	0.0001	13
atherogenic index	1-Stearoylglycerophosphocholine	0.8736	<.0001	13
