# Supplementary material for: Metabolomic Analysis Reveals Changes in Plasma Metabolites in Response to Acute Cold Stress and Their Relationships to Metabolic Health in Cold-Acclimatized Humans
Source: Metabolites. 2021 Sep 12;11(9):619. doi: 10.3390/metabo11090619 (PMC8468536; doi:10.3390/metabo11090619)
Supplement: Supplementary file 1 [file metabolites-11-00619-s001.zip › Table S7.xlsx]

## Sheet: Table S7
Table S7: Correlations between cold-changed plasma metabolites and anthropometric and circulating parameters of metabolic phenotype. ALT – alanine transaminase, AST – aspartate transaminase, SAT – subcutaneous adipose tissue, VAT – visceral adipose tissue. R and p were calculated from Spearman’s correlation analysis.
Variable	Metabolite (fold change)	Spearman's Rho	p	n
fasting insulin	2-Methyl-1-methylthio-2-butene	-0.522	0.067	13
fasting insulin	2-Thiophenemethanethiol	-0.506	0.078	13
fasting insulin	4-Methoxyphenylethanol sulfate	-0.539	0.058	13
fasting insulin	Pregnanediol-3-glucuronide	0.61	0.027	13
fasting insulin	Tetrahydroaldosterone-3-glucuronide	0.747	0.003	13
insulin fold change	Cortolone-3-glucuronide	-0.556	0.076	11
insulin fold change	Pregnanediol-3-glucuronide	-0.592	0.055	11
fasting glycemia	2-Oxo-3-hydroxy-4-phosphobutanoic acid	0.83	0.001	13
fasting glycemia	3,4-Dihydroxymandelate	0.604	0.029	13
fasting glycemia	Alanine	-0.55	0.052	13
fasting glycemia	Deoxycholic acid glycine conjugate	-0.577	0.039	13
fasting glycemia	D-erythro-L-galacto-Nonulose	0.593	0.033	13
fasting glycemia	Di-2-propenyl tetrasulfide	0.786	0.002	13
fasting glycemia	Koeniginequinone B	0.522	0.067	13
fasting glycemia	Lactate	0.593	0.033	13
fasting glycemia	Phenol sulfate	0.753	0.003	13
fasting glycemia	Serine	-0.593	0.033	13
fasting glycemia	Thiodiacetic acid	0.637	0.019	13
fasting glycemia	Trans-urocanate	0.544	0.055	13
glycemia fold change	{4-[(1E)-3-methoxy-3-oxoprop-1-en-1-yl]phenyl}oxidanesulfonic acid {4-[(1E)-3-methoxy-3-oxoprop-1-en-1-yl]phenyl}oxidanesulfonic acid	-0.644	0.033	11
glycemia fold change	1-(2-Thienyl)-1,2-propanedione	0.58	0.062	11
glycemia fold change	3,4-Dihydroxymandelate	0.662	0.027	11
glycemia fold change	5-Aminolevulinic acid	-0.74	0.009	11
glycemia fold change	Deoxycholic acid glycine conjugate	-0.662	0.027	11
glycemia fold change	D-erythro-L-galacto-Nonulose	0.598	0.052	11
glycemia fold change	Diisopropyl sulfide	-0.74	0.009	11
glycemia fold change	Glycylproline	0.543	0.084	11
glycemia fold change	Lactate	0.607	0.048	11
glycemia fold change	Menadione	0.553	0.078	11
glycemia fold change	Pantothenic acid	0.566	0.069	11
glycemia fold change	Proline	-0.594	0.054	11
glycemia fold change	Succinate	0.671	0.024	11
glycemia fold change	Thiodiacetic acid	0.68	0.021	11
glycemia fold change	Threonate; 1-Pentanesulfenothioic acid; Hypoxanthine	0.557	0.075	11
glycemia fold change	Tiludronate	0.776	0.005	11
glycemia fold change	Trans-urocanate	0.685	0.02	11
fasting ALT	Cortolone-3-glucuronide	0.621	0.024	13
fasting ALT	Menadione	0.742	0.004	13
fasting ALT	Pantothenic acid	0.736	0.004	13
fasting ALT	Pyruvate	0.506	0.078	13
fasting ALT	Tetrahydroaldosterone-3-glucuronide	0.692	0.009	13
fasting ALT	Threonate; 1-Pentanesulfenothioic acid; Hypoxanthine	0.56	0.046	13
fasting AST	{4-[(1E)-3-methoxy-3-oxoprop-1-en-1-yl]phenyl}oxidanesulfonic acid{4-[(1E)-3-methoxy-3-oxoprop-1-en-1-yl]phenyl}oxidanesulfonic acid	0.532	0.061	13
fasting AST	8-(1,2-dihydroxypropan-2-yl)-9-hydroxy-2H,8H,9H-furo[2,3-h]chromen-2-one	0.521	0.068	13
fasting AST	Pantothenic acid	0.535	0.06	13
fasting AST	Tetrahydroaldosterone-3-glucuronide	0.541	0.056	13
hsCRP	(S)C(S)S-S-Methylcysteine sulfoxide	-0.514	0.072	13
hsCRP	3,5,6-Trihydroxy-5-(hydroxymethyl)-2-methoxy-2-cyclohexen-1-one	0.52	0.069	13
hsCRP	LysoPE(0:0/20:0)	0.548	0.053	13
hsCRP	PE(14:0/P-18:0)	0.564	0.045	13
subcutaneous adiposity	(2R,3R,4R)-2-Amino-4-hydroxy-3-methylpentanoic acid	0.514	0.072	13
subcutaneous adiposity	4-Methoxyphenylethanol sulfate	-0.548	0.053	13
visceral adiposity	Pregnanediol-3-glucuronide	0.546	0.054	13
visceral adiposity	Tetrahydroaldosterone-3-glucuronide	0.516	0.071	13
